# Supplementary material for: Dysregulation of Arachidonic Acid Metabolism Drives Inflammatory Lipid Production in Localized Provoked Vulvodynia
Source: Nutrients. 2025 Jul 5;17(13):2233. doi: 10.3390/nu17132233 (PMC12251515; doi:10.3390/nu17132233)
Supplement: Supplementary file 1 [file nutrients-17-02233-s001.zip]

Archive with 1 entries (1 files):
- nutrients-3703920-supplementary.pdf
